# Supplementary material for: The extinct Baltic amber genus Propelma Trjapitzin, a valid genus of Neanastatinae (Hymenoptera, Eupelmidae)
Source: Zookeys. 2013 Apr 3;(283):59–69. doi: 10.3897/zookeys.283.4665 (PMC3677364; doi:10.3897/zookeys.283.4665)
Supplement: XML Treatment for Propelma rhodendorfi [file zookeys.283.4665-treatment1.xml]

<!DOCTYPE tp:taxon-treatment
  PUBLIC "-//TaxonX//DTD Taxonomic Treatment Publishing DTD v0 20100105//EN" "tax-treatment-NSO.dtd">
<tp:taxon-treatment xmlns:tp="http://www.plazi.org/taxpub"><tp:treatment-meta><mixed-citation publication-type="journal"><person-group><name><surname>Gibson</surname><given-names>Gary A. P.</given-names></name></person-group><article-title>The extinct Baltic amber genus 
                    <italic>Propelma</italic> Trjapitzin, a valid genus of Neanastatinae (Hymenoptera, Eupelmidae)
                </article-title><source>Zookeys</source><day>3</day><month>4</month><year>2013</year><volume>2013</volume><issue>283</issue><fpage>59</fpage><lpage>69</lpage><pub-id pub-id-type="doi">10.3897/zookeys.283.4665</pub-id></mixed-citation></tp:treatment-meta><tp:nomenclature><tp:taxon-name>
                            <tp:taxon-name-part taxon-name-part-type="genus">Propelma</tp:taxon-name-part>
                            <tp:taxon-name-part taxon-name-part-type="species">rhodendorfi</tp:taxon-name-part>
                        <object-id xmlns:xlink="http://www.w3.org/1999/xlink" xlink:type="simple">http://species-id.net/wiki/Propelma_rhodendorfi</object-id>
								</tp:taxon-name><tp:taxon-authority>Trjapitzin</tp:taxon-authority><tp:taxon-status xmlns:xlink="http://www.w3.org/1999/xlink" xlink:type="simple">resurrected combination</tp:taxon-status><xref ref-type="fig" rid="F1">Figs 1</xref><xref ref-type="fig" rid="F2"/><xref ref-type="fig" rid="F3">–13</xref><tp:nomenclature-citation-list><tp:nomenclature-citation><tp:taxon-name>Propelma rhodendorfi</tp:taxon-name><comment> Trjapitzin, 1963: 91–94. Holotype: female in Baltic amber. Label data: “Eupelmidae 364/360, <italic><tp:taxon-name>Propelma rohdendorphi</tp:taxon-name></italic>, Trjapitsyn 1963, Holotypus”.</comment></tp:nomenclature-citation><tp:nomenclature-citation><tp:taxon-name>Eupelmus rhodendorfi</tp:taxon-name><comment> Trjapitzin; Gibson, 1995. New combination by inference through synonymy of <italic><tp:taxon-name>Propelma</tp:taxon-name></italic> under <italic><tp:taxon-name>Eupelmus</tp:taxon-name></italic>.</comment></tp:nomenclature-citation></tp:nomenclature-citation-list></tp:nomenclature><tp:treatment-sec sec-type="Redescription"><title>Redescription.</title><p>Female (<xref ref-type="fig" rid="F1">Fig. 1</xref>). Length (anterior margin of head to posterior margin of syntergum in lateral view) = 7.9 mm [7.5]. Body mostly bright shiny orange (a reflection artefact, original color apparently mostly or entirely dark based on some regions of the body such as part of tegula (Fig. 6: tgl) and gastral tergites (<xref ref-type="fig" rid="F3">Figs 12, 13</xref>)).</p><p>Head in frontal view almost as wide as high, with ventral margin of torulus in line with lower orbits and with convex, dorsally tapered interantennal region separating distinct scrobes over at least ventral half of scrobal depression (<xref ref-type="fig" rid="F2">Fig. 2</xref>); scrobal depression inverted U-shaped with minimum distance between lateral margin and inner orbit about 0.4× maximum diameter of anterior ocellus, abruptly margined dorsolaterally to within about one maximum diameter of anterior ocellus where slight change in curvature differentiates more obscure dorsal margin from bare, similarly finely coriaceous, slightly concave region below anterior ocellus (<xref ref-type="fig" rid="F2">Fig. 2</xref>) such that under some angles of view scrobal depression superficially appears to extend to ocellus; upper parascrobal re<!--PageBreak-->gion and frontovertex minutely coriaceous-granular with minute setiferous punctures; lower parascrobal region and gena more vertically coriaceous-alutaceous with short white setae similar to upper parascrobal region, frontovertex and interantennal region. Head in lateral view (<xref ref-type="fig" rid="F2">Fig. 4</xref>) with vertex smoothly rounded into occiput; almost twice as high as maximum length at level of toruli; malar sulcus appearing bifurcate near lower orbit, delineating small triangular region below posteroventral orbit (<xref ref-type="fig" rid="F2">Fig. 4</xref>: arrow) (see discussion); eye about 1.6× as high as wide, superficially bare, but with very short, sparse setae. Head in dorsal view with minimum distance between inner orbits about 0.3× width of head; anterior ocellus slightly transverse, with maximum diameter equal to distance between its outer margin and inner orbit, and slightly greater than maximum diameter of posterior ocellus (<xref ref-type="fig" rid="F2">Fig. 2</xref>); POL: LOL: OOL: maximum diameter of anterior ocellus = 1.0: 0.8: 0.3: 1.0. Antenna (<xref ref-type="fig" rid="F2">Figs 3, 4</xref>) with scape slightly widened distally, ventral margin straight; length of pedicel plus flagellum about 1.7× width of head; flagellum and clava slender, of similar width throughout (<xref ref-type="fig" rid="F2">Fig. 3</xref>); length of scape = 4.0 (approximate); length of pedicel = 2.0; funicle 8-segmented, with fu<sub>1</sub> longer than wide, but much shorter than pedicel or fu<sub>2</sub> (<xref ref-type="fig" rid="F2">Figs 2</xref><xref ref-type="fig" rid="F2">, 3</xref>), relative lengths of funiculars = 0.7: 2.7: 2.2: 1.6: 1.1: 1.0: 0.9: 0.9; clava 3-segmented (<xref ref-type="fig" rid="F2">Fig. 5</xref>), length = 1.5, basal clavomere slightly longer than cl<sub>2</sub>+cl<sub>3</sub>, separated from cl<sub>2</sub> by distinct transverse suture (<xref ref-type="fig" rid="F2">Figs 4</xref><xref ref-type="fig" rid="F2">, 5</xref>), but cl<sub>3</sub> as tiny apical micropilose sensory region delineated by extremely fine, sinuate suture such that under some angles clava superficially 2-seg<!--PageBreak-->mented (<xref ref-type="fig" rid="F2">Fig. 4</xref>) (relative length of clavomeres = 8:5:2); [length:width ratios of pedicel to clava = 30:9, 10:7, 40:8, 33:8, 23:8, 16:7, 15:8, 12:9, 12:9, 22:9]; flagellum with numerous multiporous plate sensilla in multiple rows per flagellomere and with very short, inconspicuous setae (<xref ref-type="fig" rid="F2">Figs 4</xref><xref ref-type="fig" rid="F2">, 5</xref>).</p><fig id="F2" position="float" orientation="portrait"><label>Figures 2–7.</label><caption><p><italic><tp:taxon-name>Propelma rhodendorfi</tp:taxon-name></italic>: <bold>2</bold> head, frontodorsal view <bold>3</bold> head and antennae, lateral view <bold>4</bold> head and right antenna, lateral view <bold>5</bold> apical three funiculars and clava <bold>6</bold> mesoscutum, dorsal view <bold>7</bold> mesosoma, dorsolateral view. See Methods for abbreviations for structural features (arrow on Fig. 4 points to triangular region differentiated by putatively bifurcate malar sulcus).</p></caption><graphic xmlns:xlink="http://www.w3.org/1999/xlink" xlink:href="ZooKeys-283-059-g002.jpg" position="float" orientation="portrait" xlink:type="simple"/></fig><p>Pronotum uniformly sclerotized, dorsally convex in transverse plane and flat mediolongitudinally, hence without differentiated collar and neck (<xref ref-type="fig" rid="F2">Fig. 7</xref>); more or less bell-shaped, sinuately narrowed anteriorly, with incurved posterior margin (<xref ref-type="fig" rid="F2">Figs 2, 6</xref>) (holotype with pronotum rotated anteroventrally such that dorsal surface at obtuse angle relative to mesonotum (<xref ref-type="fig" rid="F2">Fig. 7</xref>) and exposing convex, asetose, transverse anterior part of mesoscutum (<xref ref-type="fig" rid="F2">Figs 6, 7</xref>: ams) between short lateral depression (<xref ref-type="fig" rid="F2">Figs 2, 6</xref>: amd) posterior to each mesothoracic spiracle (<xref ref-type="fig" rid="F2">Figs 2, 6</xref>: sp<sub>2</sub>), which accept dorsolateral angles of pronotum when this rotated horizontally in same plane as mesoscutum); finely coriaceous-granular to coriaceous-alutaceous with short black setae except for a line of longer setae along posterior margin. Mesoscutum slightly wider than long, with ridge-like medial elevation extending between exposed transverse anterior portion and transscutal articulation (<xref ref-type="fig" rid="F2">Figs 6, 7</xref>), and with lateral lobes evenly convex; finely coriaceous, with short dark setae similar to pronotum. Mesoscutellar-axillar complex (<xref ref-type="fig" rid="F2">Figs 6, 7</xref><xref ref-type="fig" rid="F3">, 9</xref>) with axillae transverse-triangular with contiguous inner angles, convex with abruptly angled, oblique, strongly crenulate posterior surfaces forming scutoscutellar sutures; mesoscutellum similarly convex as axillae, teardrop-shaped (cf. <xref ref-type="bibr" rid="B5">Gibson 2009</xref>, fig. 13), posteriorly tapered with apex curved down as short hook-like medial protrusion (<xref ref-type="fig" rid="F3">Fig. 9</xref>: sc<sub>2</sub>h) over metascutellum (<xref ref-type="fig" rid="F3">Fig. 9</xref>: sc<sub>3</sub>), apparently uniformly setose; axillula with dorsal margin carinate. Tegula (<xref ref-type="fig" rid="F2">Fig. 6</xref>: tgl) triangular with almost truncate posterior margin. Prepectus (<xref ref-type="fig" rid="F3">Fig. 8</xref>: pre) with lateral panel flat, anteriorly not protruding anterior of level of mesothoracic spiracle (<xref ref-type="fig" rid="F3">Fig. 8</xref>: sp<sub>2</sub>), triangular, 1.4× as long as high basally, with dorsal and ventral margins convergent to narrowly rounded posterior angle; finely coriaceous, bare. Acropleuron (<xref ref-type="fig" rid="F3">Figs 7–9</xref>) extended posteriorly to metapleuron and anteroventral margin of metacoxa between meso- and metacoxa, without exposed mesepimeron; acropleural sulcus (<xref ref-type="fig" rid="F3">Fig. 8</xref>: acs) horizontal ventrally to level about equal with apex of tegula, where curved dorsally as shallower, oblique groove to level of about middle of prepectus, bare, minutely meshlike coriaceous-reticulate within about anterior quarter but more minutely meshlike coriaceous mesally, finely meshlike coriaceous posteriorly, and more elongate striate-coriaceous posterodorsally (<xref ref-type="fig" rid="F3">Figs 8, 9</xref>). Mesopectus (<xref ref-type="fig" rid="F3">Fig. 8</xref>) uniformly setose below acropleural sulcus; posteriorly with small, depressed, triangular region (<xref ref-type="fig" rid="F3">Fig. 8</xref>: mdr) between its posterodorsal margin, acropleural sulcus, and anterolateral margin of mesocoxa; ventrally with posterior margin transverse, abutting anterior margins of mesocoxae, with sulcate discrimen but without transepisternal sulcus. Metanotum (<xref ref-type="fig" rid="F2">Figs 7</xref><xref ref-type="fig" rid="F3">, 9</xref>) composed of median, slightly raised, flat, strongly transverse metascutellum (<xref ref-type="fig" rid="F2">Figs 7</xref><xref ref-type="fig" rid="F3">, 9</xref>: sc<sub>3</sub>) and metanotal lateral panels (<xref ref-type="fig" rid="F2">Fig. 7</xref>: mlp), each lateral panel broadened laterally and differentiated by transverse crenulate groove into anterior metanotal trough (<xref ref-type="fig" rid="F2">Fig. 7</xref>: mtt) and posterior metanotal scutellar arm (<xref ref-type="fig" rid="F2">Fig. 7</xref>: mtsa); metascutellar arm with about inner half developed as carinate ridge along posterior margin of lateral panel, and with what appears as a fine, obliquely longitudinal <!--PageBreak-->sulcus (<xref ref-type="fig" rid="F3">Fig. 9</xref>: left arrow) near middle of outer broadened part; posterior margin of metanotum between lateral panels raised slightly above anterior margin of propodeum. Metapleuron (<xref ref-type="fig" rid="F3">Fig 8, 9</xref>) elongate-triangular with posterior margin straight and anterior margin slightly sinuate, uniformly setose with white setae similar to callus. Fore wing (<xref ref-type="fig" rid="F3">Fig. 10</xref>) hyaline, uniformly setose with dark setae, without speculum or linea calva; cc: mv: stv: pmv = 9.4: 3.9: 1.1: 6.2 [smv/mv/stv/pmv =13/5.5/one-third mv/8.0]; stigmal <!--PageBreak-->vein apically curved, tapered into short uncus without differentiated stigma. Middle leg in holotype with mesocoxa rotated slightly anteriorly (<xref ref-type="fig" rid="F3">Fig. 8</xref>), its posterior margin separated from anteroventral margin of metacoxa, with outer surface finely, obliquely striate, bare; mesotibia with row of at least eight short, black pegs anteroapically (<xref ref-type="fig" rid="F3">Fig. 11</xref>: map) and with robust mesotibial spur (<xref ref-type="fig" rid="F3">Fig. 11</xref>: msp) about 1.7× as long as apical width of tibia; mesotarsus with line of setae (<xref ref-type="fig" rid="F3">Fig. 11</xref>: mts) along posterior margin and <!--PageBreak-->line of short black pegs (<xref ref-type="fig" rid="F3">Fig. 11</xref>: mtp) along anterior margin of basal four tarsomeres, and basitarsus in lateral view with maximum length slightly greater than combined length of remaining four tarsomeres (about 5:4). Hind leg with exterior surface of coxa completely, densely setose similar to metapleuron; tibia and tarsus not compressed. Propodeum (<xref ref-type="fig" rid="F3">Fig. 9</xref>) with posterior margin broadly, shallowly incurved, with what appears as a fine longitudinal sulcus (<xref ref-type="fig" rid="F3">Fig. 9</xref>: right arrow) mesad propodeal spiracle (<xref ref-type="fig" rid="F3">Fig. 9</xref>: psp) in line with sulcus on metanotal scutellar arm, the putative sulcus (see discussion) thus differentiating medial plical region from callus; plical region strongly transverse, flat, asetose, and apparently very finely coriaceous; callus (<xref ref-type="fig" rid="F3">Figs 8</xref><xref ref-type="fig" rid="F3">, 9</xref>) anteriorly setose to level of inner margin of propodeal spiracle and posteriorly setose to outer margin of spiracle, with white setae; spiracle (<xref ref-type="fig" rid="F2">Figs 7</xref><xref ref-type="fig" rid="F3">, 9</xref>: psp) large, transverse-oval, with distance between anterior margin of spiracular rim and anterior margin of propodeum almost 3× distance between posterior margin of rim and propodeum.</p><fig id="F3" position="float" orientation="portrait"><label>Figures 8–13.</label><caption><p><italic><tp:taxon-name>Propelma rhodendorfi</tp:taxon-name></italic>: <bold>8</bold> mesosoma, lateral view <bold>9</bold> mesoscutellar-axillar complex to base of metasoma, lateral view <bold>10</bold> fore wing <bold>11</bold> apex of mesotibia and mesotarsus <bold>12</bold> gaster, lateral view <bold>13</bold> Mt6 to apex of metasoma, lateral view. See Methods for abbreviations for structural features (arrows on Fig. 9 point to sulci on propodeal callus and metanotal scutellar arm).</p></caption><graphic xmlns:xlink="http://www.w3.org/1999/xlink" xlink:href="ZooKeys-283-059-g003.jpg" position="float" orientation="portrait" xlink:type="simple"/></fig><p>Metasoma (<xref ref-type="fig" rid="F3">Fig. 12</xref>) about 0.9× combined length of mesosoma and head; petiole (<xref ref-type="fig" rid="F3">Fig. 9</xref>: ptl) a strongly transverse dorsal strip; in lateral view medial length of tergites from petiole to syntergum = 0.3: 5.2: 1.5: 2.0: 2.8: 3.1: 2.3: 0.8 [Mt<sub>2</sub>–syntergum = 43: 11: 16: 23: 29: 18: 3+4]; Mt<sub>2</sub> to basal half of Mt<sub>6</sub> comparatively sparsely setose with dark setae, but Mt<sub>7</sub> and apical half of Mt<sub>6</sub> (<xref ref-type="fig" rid="F3">Fig. 13</xref>) more densely setose with longer dark setae, the setae longest in apical half of Mt<sub>7</sub>, and tergites dorsally very finely meshlike coriaceous; Mt<sub>7</sub> with gastral spiracle (<xref ref-type="fig" rid="F3">Fig. 13</xref>: gsp) cone-like protuberant anterolaterally; Mt<sub>8</sub>+Mt<sub>9</sub> fused into syntergum (<xref ref-type="fig" rid="F3">Fig. 13</xref>), but with transverse carina (<xref ref-type="fig" rid="F3">Fig. 13</xref>: car) extending at least partly between cerci, the carina continuous along anterior and outer margins of cercus (<xref ref-type="fig" rid="F3">Fig. 13</xref>: cer), with cercus at about mid-length of syntergum, and syntergum sparsely setose but with a few longer, more conspicuous dark setae along posteromesal margin; triangular membranous lobe (<xref ref-type="fig" rid="F3">Fig. 13</xref>: mbl) extending from posterior margin of syntergum, but not extended into anal filament. Ovipositor sheaths tubular, conspicuously exerted, but of unknown length.</p></tp:treatment-sec><tp:treatment-sec><!--Section generated to contain objects referenced in tp:taxon-treatment.--><fig id="F1" position="float" orientation="portrait"><label>Figure 1.</label><caption><p><italic><tp:taxon-name>Propelma rhodendorfi</tp:taxon-name></italic>, amber block bearing holotype female.</p></caption><graphic xmlns:xlink="http://www.w3.org/1999/xlink" xlink:href="ZooKeys-283-059-g001.jpg" position="float" orientation="portrait" xlink:type="simple"/></fig></tp:treatment-sec><ref-list><ref id="B5"><mixed-citation xmlns:xlink="http://www.w3.org/1999/xlink" xlink:type="simple"><person-group><name name-style="western"><surname>Gibson</surname><given-names>GAP</given-names></name></person-group> (<year>2009</year>)<source> Description of three new genera and four new species of Neanastatinae (Hymenoptera, Eupelmidae) from Baltic amber, with discussion of their relationships to extant taxa. ZooKeys20: 175−214. </source>doi: <ext-link ext-link-type="uri" xlink:href="http://dx.doi.org/10.3897/zookeys.20.161" xlink:type="simple">10.3897/zookeys.20.161</ext-link></mixed-citation></ref></ref-list></tp:taxon-treatment>
